# Supplementary material for: Cytoprotective Polyketides from Sponge-Derived Fungus Lopadostoma pouzarii
Source: Molecules. 2022 Nov 7;27(21):7650. doi: 10.3390/molecules27217650 (PMC9655818; doi:10.3390/molecules27217650)
Supplement: Supplementary file 1 [file molecules-27-07650-s001.zip]

Archive with 1 entries (1 files):
- molecules-1980047-supplementary.pdf
